# Supplementary material for: Biodistribution and racemization of gut-absorbed l/d-alanine in germ-free mice
Source: Commun Biol. 2023 Aug 16;6:851. doi: 10.1038/s42003-023-05209-y (PMC10432453; doi:10.1038/s42003-023-05209-y)
Supplement: Supplementary file 3 — Supplementary Data 1 [file 42003_2023_5209_MOESM3_ESM.xlsx]

## Sheet: Labels and abbreviations
Abbreviations
GF: germ-free mice
Reg: conventional mice
Ala: alanine
Sample type	Abbreviation
Pituitary	P
Plasma	L
SI content	E
Colon content	T
Mice chow	W
Brain	B
Salivary gland	Y
Small intestine	S
Colon	C
Islets	I
Acinar tissues	A
Animal numbers:
21, 22, 51, 52	Germ-free control, gavage
23, 24, 53, 54	Germ-free treatment, gavage, D-Ala isotope
31, 32, 61, 62	Germ-free control, drinking water
33, 34, 63, 64	Germ-free treatment, drinking water, L-Ala isotope
35, 36, 65, 66	Germ-free treatment, drinking water, D-Ala isotope
71, 72, 73	Conventional control, gavage
74, 75, 76	Conventional treatment, gavage, L-Ala isotope

## Sheet: Amino acid analysis
		Original data								Average and SD
	Collected sample	L-Ala	D-Ala	L-Ala-2333-d4	L-Ala-333-d3	D-Ala-333-d3	D-Ala-13C3 15N				L-Ala	D-Ala	D-Ala	L-Ala-2333-d4	L-Ala-333-d3	D-Ala-333-d3	D-Ala-13C3 15N
	Pituitary	pmole/mg tissue								Pituitary
	P21	2124.39	2.86641				0.420612			GF-Gavage-control			GF-all-control
	P22	1354.03	2.11332				0.120481			Average	1831.36	1.94839	2.04831				0.135273
	P51	1922.34	1.33446				0			Standard deviation	332.013	0.699245	0.504411				0.198523
	P52	1924.7	1.47938				0
	P23	1818.83	2.08654				2672.28			GF-Gavage-D+4			Dif. Ctrl-treated
	P24	1398.91	1.32943				2233.41			Average	1489.05	3.39036	0.485154				4947.98
	P53	1382.71	1.07036				11435.4			Standard deviation	220.576	3.81427					4354.15
	P54	1355.73	9.0751				3450.84
	P31	1471.17	2.09111	0.242846	0.260902	0.544891	0			GF-Feeding-control
	P32	1884.04	1.89184	0.0774986	0.227758	0	0.0834861			Average	1731.15	2.14823		0.120654	0.186507	0.153795	0.0208715
	P61	1783.25	2.54599	0.162271	0.149577	0	0			Standard deviation	179.542	0.279471		0.105012	0.0702284	0.262827	0.041743
	P62	1786.15	2.06398	0	0.107792	0.070291	0
	P33	1827.53	1.57973	0.538959	0.463792	0				GF-Feeding-L+4			Dif. Ctrl-treated
	P34	2256.47	2.98997	1.14415	0.538315	0.0163267				Average	1820.46	1.84541	0.491489	1.0066	0.644838	0.036836
	P63	1624.03	1.56381	0.258943	0.350346	0.131017				Standard deviation	310.686	0.778173		0.807911	0.395661	0.0632575
	P64	1573.81	1.24812	2.08436	1.2269	0
	P35	1855.83	2.07225				36.6536			GF-Feeding-D+4			Dif. Ctrl-treated
	P36	2293.91	2.83092				39.4891			Average	1760.92	2.08124	0.83134				38.2638
	P65	1460.27	1.61731				30.3202			Standard deviation	404.384	0.533519					6.74679
	P66	1433.66	1.80448				46.5922
	P71	1475.1	3.97738	0	0.0659437	0				Reg-Gavage-control
	P72	1168.38	2.91086	0.106673	0.0259869	0				Average	1262.68	2.96045		0.0355577	0.0679393	0
	P73	1144.57	1.99312	0	0.111887	0				Standard deviation	184.345	0.993063		0.0615877	0.042985	0
	P74	2445.86	3.09523	43.9789	13.1946	0.643465				Reg-Gavage-L+4			Dif. Ctrl-treated
	P75	2062.5	3.07857	16.1471	6.56358	0.400658				Average	2222.81	2.97457	0.981875	25.987	8.72277	0.649893
	P76	2160.08	2.74992	17.8351	6.41009	0.905555				Standard deviation	199.231	0.194735		15.6043	3.87352	0.25251
	Plasma	pmole/uL plasma								Plasma
	L21	1763.96	1.53201				0.600626			GF-Gavage-control			GF-all-control
	L22	1864.33	1.62901				0.198426			Average	1307.84	1.34799	1.27109				0.272303
	L51	737.147	0.689777				0.167752			Standard deviation	588.415	0.440982	0.339227				0.221098
	L52	865.933	1.54116				0.122406
	L23	1222.53	2.17278				11281.1			GF-Gavage-D+4			Dif. Ctrl-treated
	L24	1476.04	1.90534				12845.3			Average	999.326	1.32369	0.960565				14198.1
	L53	671.758	0.603115				21792.9			Standard deviation	417.544	0.833231					5134.04
	L54	626.969	0.613538				10873.3
	L31	1162.31	1.27313	0.0633175	0.0832071	0	0.0306883			GF-Feeding-control
	L32	943.475	0.834797	0.0663678	0.148489	0.03102	0.317943			Average	982.298	1.19418		0.0356744	0.101629	0.0268088	0.144603
	L61	958.816	1.34153	0.0067075	0.0821233	0.0762154	0.207375			Standard deviation	126.911	0.241397		0.033704	0.0315988	0.0360378	0.143639
	L62	864.588	1.32728	0.00630488	0.0926971	0	0.0224034
	L33	1080.13	1.55553	0.219034	0.119175	0.00791471				GF-Feeding-L+4			Dif. Ctrl-treated
	L34	1166.64	2.75179	0.290438	0.157358	0.0858752				Average	1053.86	1.52853	0.495804	0.442765	0.184964	0.0293054
	L63	761.72	0.680597	0.103098	0.0892536	0.00357527				Standard deviation	201.823	0.890313		0.483354	0.129115	0.0383363
	L64	1206.97	1.12618	1.15849	0.37407	0.0198563
	L35	992.164	0.985642				16.4632			GF-Feeding-D+4			Dif. Ctrl-treated
	L36	1174.29	1.20434				15.3584			Average	988.319	0.997721	0.225302				32.4448
	L65	883.135	0.808124				13.5292			Standard deviation	132.697	0.16208					34.6769
	L66	903.688	0.992777				84.4284
	L71	512.448	2.40998	0.0144206	0.0673448	0.145009				Reg-Gavage-control
	L72	444.911	2.13033	0.0337652	0.0305347	0.11264				Average	569.596	1.90258		0.02384	0.0542217	0.126518
	L73	751.429	1.16744	0.0233343	0.0647857	0.121906				Standard deviation	161.052	0.651827		0.00968223	0.0205534	0.0166703
	L74	1798.39	4.78987	29.653	6.6267	1.60347				Reg-Gavage-L+4			Dif. Ctrl-treated
	L75	2063.49	2.9708	10.3531	2.67287	0.862751				Average	1665.68	3.32743	0.169123	15.7769	3.70116	1.06707
	L76	1135.14	2.22162	7.32455	1.80389	0.734989				Standard deviation	478.192	1.32075		12.1121	2.57058	0.468908
	SI content	pmole/mg feces								SI content
	E21	23990.6	11.1977				56.3068			GF-Gavage-control			GF-all-control
	E22	18610.5	8.94166				20.1969			Average	23395.7	11.9993	13.003				20.1695
	E51	25858.9	13.385				0.142721			Standard deviation	3281.42	2.45155	2.70849				25.6087
	E52	25122.9	14.4729				4.0315
	E23	17603.1	7.78462				9984.71			GF-Gavage-D+4			Dif. Ctrl-treated
	E24	16408.1	7.24826				5780.09			Average	12583.3	6.09624	0.00801296				8685.86
	E53	10054.6	5.48054				14122.2			Standard deviation	5357.53	1.78008					4256.32
	E54	6267.64	3.87156				4856.43
	E31	26213.8	13.1355	1.18881	1.83171	0.118728	0.194871			GF-Feeding-control
	E32	27530.4	10.3936	1.35538	2.11393	0.120037	0.124743			Average	28589.6	14.0068		1.32266	2.04365	0.0731476	0.0817738
	E61	32020.6	17.0836	1.50717	2.07513	0.00461765	0			Standard deviation	2485.85	2.90181		0.141402	0.144895	0.056408	0.0945936
	E62	28593.7	15.4142	1.23926	2.15381	0.0492082	0.00748061
	E33	20919.3	11.1174	14.1884	4.54341	0				GF-Feeding-L+4			Dif. Ctrl-treated
	E34	18877.8	15.4438	11.203	3.4663	0.0430872				Average	20126	12.6525	0.482426	12.1978	3.97818	0.0470106
	E63	19553.2	10.7842	16.6527	4.92313	0.070845				Standard deviation	1091.19	2.16128		4.26256	0.907571	0.0342922
	E64	21153.9	13.2647	6.74714	2.97988	0.0741101
	E35	16790	10.2773				4.73834			GF-Feeding-D+4			Dif. Ctrl-treated
	E36	15212	10.1611				5.79038			Average	12911.7	9.3284	0.0292979				11.4839
	E65	10715.4	9.84511				4.3875			Standard deviation	3697.5	1.54301					13.0373
	E66	8929.44	7.03015				31.0195
	E71	26188.5	265.922	2.49697	1.75026	0.0203194				Reg-Gavage-control
	E72	16462	37.1661	0.798132	1.44383	0.015112				Average	20892.8	108.083		1.42133	1.5688	0.0222758
	E73	20027.9	21.1606	0.968904	1.5123	0.0313961				Standard deviation	4920.58	136.927		0.935431	0.160836	0.00831647
	E74	19682.1	68.4301	144.897	17.1687	3.11609				Reg-Gavage-L+4			Dif. Ctrl-treated
	E75	12218.6	67.7089	35.2401	6.5363	0.984194				Average	12217.1	49.0656	0.50812	76.6062	9.80394	1.60992
	E76	4750.54	11.0579	49.6815	5.70679	0.729468				Standard deviation	7465.76	32.9177		59.5809	6.39156	1.31059
	Colon content	pmole/mg feces								Colon content
	T21	2417.94	4.92302				7.77782			GF-Gavage-control			GF-all-control
	T22	1608.74	4.37543				1.50607			Average	3337.84	8.77267	10.6701				4.79138
	T51	4757.23	12.0802				0.168653			Standard deviation	1566.59	4.81292	5.91264				4.66562
	T52	4567.47	13.712				9.71298
	T23	895.247	5.62589				310.394			GF-Gavage-D+4			Dif. Ctrl-treated
	T24	1912.69	4.54308				392.955			Average	2615.05	8.6518	0.970877				753.824
	T53	5796.42	12.0351				2092.41			Standard deviation	2171.68	4.14556					895.2
	T54	1855.85	12.4032				219.531
	T31	2897.16	5.60914	0.24194	0.306953	0	0.0320102			GF-Feeding-control
	T32	3291.32	7.55927	0.231225	0.243863	0	0			Average	3796.93	12.5676		0.279758	0.328129	0.00820088	0.00800256
	T61	4584.41	19.3624	0.292097	0.331831	0.00186896	0			Standard deviation	830.088	6.98619		0.056023	0.0772733	0.0151814	0.0160051
	T62	4414.82	17.7394	0.35377	0.429867	0.0309346	0
	T33	1587.12	5.30477	0.871778	0.296837	0				GF-Feeding-L+4			Dif. Ctrl-treated
	T34	2112.49	6.1376	0.922828	0.350702	0				Average	2332.57	8.87968	0.385885	1.00299	0.420067	0.012751
	T63	2458.49	12.1468	1.18042	0.502238	0				Standard deviation	664.55	3.664		0.136963	0.113934	0.0255021
	T64	3172.15	11.9296	1.03691	0.530491	0.0510042
	T35	1593.15	5.88732				1.42505			GF-Feeding-D+4			Dif. Ctrl-treated
	T36	1851.42	4.81453				1.91516			Average	2317.86	10.3071	0.641302				2.70646
	T65	2758.63	17.4731				2.54134			Standard deviation	707.136	6.01655					1.56027
	T66	3068.25	13.0534				4.94429
	T71	2074.42	772.462	0.271906	0.320144	0.349757				Reg-Gavage-control
	T72	1340.83	506.081	0.0613236	0.205951	0.058635				Average	1463.1	528.337		0.111076	0.220159	0.153671
	T73	974.053	306.467	0	0.134382	0.0526218				Standard deviation	560.283	233.793		0.142617	0.0936924	0.169842
	T74	1799.2	528.054	3.53461	3.52347	9.46607				Reg-Gavage-L+4			Dif. Ctrl-treated
	T75	1010.17	458.448	0.198668	0.389271	0.627223				Average	1176.81	418.143	0.518352	1.30228	1.39993	3.61473
	T76	721.052	267.927	0.17357	0.287034	0.750893				Standard deviation	558.056	134.666		1.93329	1.83976	5.06779
	Mice chow	pmole/mg dry food
	W34.1	2031.09	263.165	0.101283	0.224828	0.0967041	0.0233133			Mice chow
	W34.2	2119.5	302.458	0.0947801	0.209378	0.200112	0.0181486			Average	2323.63	339.624		0.129554	0.259049	0.125283	0.0421872
	W34.3	2357.1	346.457	0.156483	0.265757	0.17301	0.0280842			Standard deviation	338.098	78.9048		0.0366872	0.0566879	0.0764316	0.0382262
	W64	2786.83	446.414	0.165668	0.336233	0.0313072	0.0992025
	Brain	pmole/mg tissue								Brain
	B21	1154.03	0.892677				0.681698			GF-Gavage-control			GF-all-control
	B22	615.859	0.864411				0.0111316			Average	1341.72	1.37658	1.45908				0.182882
	B51	1860.62	1.75423				0			Standard deviation	573.621	0.583539	0.56096				0.332942
	B52	1736.39	1.99501				0.0386988
	B23	1266.98	1.16545				229.37			GF-Gavage-D+4			Dif. Ctrl-treated
	B24	1471.84	1.30881				241.193			Average	1208.74	1.27871	0.759729				511.496
	B53	1117.45	1.52382				1349.81			Standard deviation	211.245	0.182606					558.916
	B54	978.685	1.11677				225.611
	B31	723.663	1.03024	0.17783	0.123747	0	0.0309134			GF-Feeding-control
	B32	938.339	1.01521	0.135003	0.131015	0	0.0558936			Average	1336.51	1.54158		0.116462	0.130123	0.00706499	0.0313437
	B61	2000.41	2.21819	0.0629236	0.142793	0.0127056	0.0225872			Standard deviation	604.259	0.612843		0.0505684	0.00919449	0.00824044	0.0174699
	B62	1683.64	1.90268	0.0900933	0.122938	0.0155544	0.0159804
	B33	1065.72	1.09954	0.0909668	0.0974301	0				GF-Feeding-L+4			Dif. Ctrl-treated
	B34	965.096	1.35722	0.122479	0.154844	0				Average	1301.24	1.56847	0.944244	0.128532	0.128581	0.0115035
	B63	1431.88	1.84057	0.104382	0.124347	0.0102399				Standard deviation	355.922	0.410321		0.0469885	0.0242298	0.0168852
	B64	1742.27	1.97655	0.196302	0.137702	0.0357742
	B35	1132.62	1.30045				19.302			GF-Feeding-D+4			Dif. Ctrl-treated
	B36	1866.31	1.80001				17.6377			Average	1433.74	1.78648	0.552628				23.8426
	B65	1160.92	2.43821				33.4692			Standard deviation	352.235	0.480725					7.1424
	B66	1575.11	1.60724				24.9615
	B71	1900.42	2.26517	0.0878175	0.14966	0				Reg-Gavage-control
	B72	1218.28	2.04666	0.0809993	0.110131	0				Average	1646.51	1.9211		0.085522	0.138351	0
	B73	1820.83	1.45148	0.0877493	0.155262	0				Standard deviation	372.984	0.421126		0.00391692	0.0245994	0
	B74	1547.79	1.76056	2.73088	0.767445	0.0126762				Reg-Gavage-L+4			Dif. Ctrl-treated
	B75	1461.23	2.62461	0.424965	0.236197	0.0115378				Average	1349.83	1.91904	0.996513	1.31073	0.424077	0.0109898
	B76	1040.47	1.37196	0.776357	0.26859	0.00875532				Standard deviation	271.385	0.64119		1.24237	0.297806	0.00201708
	Salivary gland	pmole/mg tissue								Salivary gland
	Y51	6010.64	3.09508				0.0238922			GF-Gavage-control			GF-all-control
	Y52	2943.07	2.54937				0.0717459			Average	4476.85	2.82222	3.62765				0.047819
	Y53	5052.61	2.35798				18783.4			GF-Gavage-D+4			2.05336
	Y54	4771.53	2.22938				7200.18			Average	4912.07	2.29368					12991.8
	Y31	3206.84	2.33104	0.170735	0.236739	0.00486909	0			GF-Feeding-control
	Y32	2841.85	2.13454	0.164283	0.213669	0	0.0140823			Average	7315.79	4.03036		0.35248	0.476654	0.007757	0.0214656
	Y61	16441.4	7.56605	0.816478	1.0428	0.0129598	0.0411321			Standard deviation	6336.96	2.51571		0.312298	0.387834	0.00646006	0.0181326
	Y62	6773.04	4.0898	0.258423	0.413404	0.0131991	0.0306481
	Y33	4955.49	3.69531	1.28321	0.535437	0.0501006				GF-Feeding-L+4			Dif. Ctrl-treated
	Y34	4819.26	3.94695	1.19398	0.588264	0.0617241				Average	5088.04	3.62221	0.76398	1.16331	0.523923	0.0426907
	Y63	5287.31	2.69254	0.996312	0.428902	0.019908				Standard deviation	238.297	0.647542		0.12038	0.0675002	0.0177917
	Y64	5290.11	4.15404	1.17973	0.543089	0.03903
	Y35	5812.55	3.52685				28.6439			GF-Feeding-D+4			Dif. Ctrl-treated
	Y36	7268.69	3.91686				26.8879			Average	5267.88	3.11263	0.528392				33.7104
	Y65	5407.62	3.51234				41.5976			Standard deviation	1960.43	1.09492					7.08142
	Y66	2582.66	1.49447				37.7123
	Y71	5172.82	6.89329	0.265818	0.396019	0.0445147				Reg-Gavage-control
	Y72	3178.24	3.40931	0.151779	0.22405	0.0190503				Average	3891.1	4.3698		0.196134	0.278426	0.0248322
	Y73	3322.24	2.80679	0.170804	0.215209	0.0109318				Standard deviation	1112.34	2.20608		0.0610935	0.101934	0.0175222
	Y74	5232.02	6.98099	10.5021	2.27249	1.22118				Reg-Gavage-L+4			Dif. Ctrl-treated
	Y75	5071.3	4.71867	4.3297	1.3397	0.71835				Average	4324.22	4.8667	0.788967	6.07701	1.52218	0.799106
	Y76	2669.35	2.90044	3.39918	0.954361	0.45779				Standard deviation	1435.41	2.0443		3.86042	0.677746	0.388048
	Small intestine	pmole/mg tissue								Small intestine
	S21	2672.97	2.22517				14.8706			GF-Gavage-control			GF-all-control
	S22	2820.38	1.90472				8.20032			Average	5338.78	2.81564	3.14181				6.34006
	S51	5380.59	2.30501				0.0536026			Standard deviation	3646.69	1.35246	1.01156				6.6482
	S52	10481.2	4.82766				2.23571
	S23	7534.47	3.6448				3071.65			GF-Gavage-D+4			Dif. Ctrl-treated
	S24	7988.53	2.94971				3891.42			Average	8389.81	3.13354	0.704181				7540.97
	S53	5543.72	2.0192				12038			Standard deviation	2934	0.847769					4712.93
	S54	12492.5	3.92044				11162.8
	S31	3920.44	3.0688	0.103825	0.240029	0.0026262	0.0381752			GF-Feeding-control
	S32	5712.23	3.372	0.135258	0.419122	0	0.0406258			Average	5405.65	3.46797		0.187971	0.395981	0.0246833	0.0354543
	S61	5340.02	3.19922	0.183164	0.469076	0	0			Standard deviation	1133.18	0.524187		0.099918	0.10609	0.0476318	0.0261458
	S62	6649.9	4.23187	0.329635	0.455697	0.0961069	0.0630161
	S33	10818.3	5.69625	2.66942	1.66247	0.0278521				GF-Feeding-L+4			Dif. Ctrl-treated
	S34	9812.62	6.44623	3.82033	1.35775	0.127213				Average	8116.27	4.48953	0.347702	2.95883	1.20152	0.042089
	S63	6768.82	3.59979	2.0759	0.886028	0.0033138				Standard deviation	2664.73	1.93615		0.753246	0.377457	0.0576873
	S64	5065.33	2.21587	3.26968	0.899845	0.00997697
	S35	10895	5.00413				9.05643			GF-Feeding-D+4			Dif. Ctrl-treated
	S36	10698	4.89275				10.1844			Average	9255.92	4.62021	0.132753				19.4436
	S65	10726.2	5.70775				12.4713			Standard deviation	3035.57	1.21736					17.8026
	S66	4704.43	2.87622				46.0623
	S71	8095.15	6.38507	0.756386	0.608964	0				Reg-Gavage-control
	S72	7182.47	5.32982	0.432276	0.533505	0.0654468				Average	7424.27	4.95359		0.508058	0.528105	0.0218156
	S73	6995.18	3.14588	0.335513	0.441847	0				Standard deviation	588.502	1.65204		0.220433	0.0836892	0.0377857
	S74	5954.38	5.89359	58.2993	9.78705	0.955499				Reg-Gavage-L+4			Dif. Ctrl-treated
	S75	6657.84	5.69503	17.1834	4.49883	0.387321				Average	6708.36	5.68223	0.490998	41.4494	7.1282	0.643617
	S76	7512.86	5.45806	48.8654	7.09872	0.588031				Standard deviation	780.466	0.218048		21.5378	2.64424	0.288139
	Colon	pmole/mg tissue								Colon
	C21	1762.88	1.55127				34.9167			GF-Gavage-control			GF-all-control
	C22	2359.64	1.72932				4.35982			Average	2845.36	2.70014	3.37315				10.6782
	C51	3823.26	3.56591				0.293219			Standard deviation	950.861	1.23616	1.26983				16.2486
	C52	3435.65	3.95407				3.14309
	C23	4284.32	2.63362				3584.33			GF-Gavage-D+4			Dif. Ctrl-treated
	C24	2804.31	1.87724				3122.27			Average	3270.6	2.80035	0.89919				5495.68
	C53	3315.31	3.99438				11304.1			Standard deviation	729.768	0.878729					3887.84
	C54	2678.46	2.69617				3972
	C31	2696.91	3.15615	0.149793	0.247914	0				GF-Feeding-control
	C32	3274.33	3.23007	0.152565	0.307254	0				Average	3749.63	4.04615		0.181386	0.312189	0.0365276	#DIV/0!
	C61	4922.97	5.18729	0.265001	0.371745	0.0885871				Standard deviation	972.392	1.01316		0.0558526	0.0509762	0.0440437	#DIV/0!
	C62	4104.31	4.61109	0.158184	0.321843	0.0575233
	C33	3628.24	3.58163	1.08443	0.546866	0	0			GF-Feeding-L+4			Dif. Ctrl-treated
	C34	2695.12	3.87558	0.857646	0.387051	0.0254894	0			Average	3688.49	4.89784	0.382475	1.2053	0.525216	0.0640421
	C63	4138.9	5.28777	1.33363	0.559719	0.153867	0.0679218			Standard deviation	720.459	1.49736		0.29871	0.0956991	0.0678708
	C64	4291.72	6.84637	1.54551	0.607229	0.0768116	0
	C35	3237.76	2.58302				11.2206			GF-Feeding-D+4			Dif. Ctrl-treated
	C36	3977.93	3.03061				10.3007			Average	3531.78	3.43189	0.393887				17.8671
	C65	3632.12	4.61688				14.6817			Standard deviation	346.074	0.873702					11.7512
	C66	3279.32	3.49705				35.2654
	C71	3624.35	27.5622	1.66014	0.557123	0.0101094				Reg-Gavage-control
	C72	2794.78	11.2649	0.183569	0.241146	0.0545632				Average	3130.82	17.7459		0.643884	0.349392	0.0469151
	C73	2973.32	14.4104	0.0879382	0.249908	0.0760727				Standard deviation	436.636	8.64548		0.881405	0.179953	0.0336402
	C74	3755.95	59.3855	49.0343	11.2644	1.96398				Reg-Gavage-L+4			Dif. Ctrl-treated
	C75	2935.78	32.4684	18.3674	5.77893	0.974947				Average	3848.77	37.2729	0.197734	25.4823	6.80609	1.25985
	C76	4854.58	19.9648	9.04534	3.3749	0.840629				Standard deviation	962.763	20.1447		20.9224	4.04382	0.613481
	Islets	pmole/ug protein								Islets
	I21	0.751691	0.00597884				0			GF-Gavage-control			GF-all-control
	I22	1.11393	0.00532188				0			Average	0.932812	0.00565036	0.00511707				0
	I51	0	0.000387152				0.00328341	No Ala detected		Standard deviation	0.256143	0.000464544	0.00226801				0
	I52	0	0				0.0021016	No Ala detected
	I23	0.298785	0.00455901				5.52032			GF-Gavage-D+4			Dif. Ctrl-treated
	I24	0.116865	0.00349715				2.07388			Average	0.44753	0.0020159	0.662613				4.88301
	I53	0.621245	7.46612e-06				8.01621			Standard deviation	0.291599	0.00236355					2.51917
	I54	0.753225	0				3.92162
	I31	0	0	0	0.00065917	0	0.000122287	No Ala detected		GF-Feeding-control
	I32	0	0	0	0	0.000342861	0.0100621	No Ala detected		Average	0.220415	0.00229189		0	0.000234794	0.000113925	0.00260913
	I61	0.518719	0.00723692	0	0.000135466	0.00011284	0.000252106			Standard deviation	0.262338	0.00342001		0	0.000290537	0.000161628	0.00496972
	I62	0.362941	0.00193065	0	0.000144542	0	0
	I33	0.635474	0.000250989	0	0.000392437	4.8177e-05				GF-Feeding-L+4			Dif. Ctrl-treated
	I34	0.250979	0.00545393	0	0.000525348	0				Average	0.476921	0.00290317	0.771794	0.00015409	0.000309548	1.82208e-05
	I63	0.574447	0.00312659	0.000317614	0.000261011	2.47064e-05				Standard deviation	0.16991	0.00212957		0.000178095	0.000198638	2.31188e-05
	I64	0.446785	0.00278116	0.000298747	5.93967e-05	0
	I35	0.491599	0.00677981				0.0617393			GF-Feeding-D+4			Dif. Ctrl-treated
	I36	0.0652598	0				0.0222876			Average	0.317265	0.00294253	0.780433				0.0285315
	I65	0.17101	0.00315955				0.0114706			Standard deviation	0.234828	0.00286742					0.0225897
	I66	0.541191	0.00183077				0.0186285
	I71	0.663416	0.00501507	0	0	0.000537152				Reg-Gavage-control
	I72	0.444421	0.00938508	0	0	0.000299171				Average	0.671966	0.00610701		0	0	0.000350944
	I73	0.908061	0.00392088	0	0	0.000216508				Standard deviation	0.231938	0.00289113		0	0	0.000166474
	I74	1.09346	0.00465236	0.00293672	0.000545264	0.00177882				Reg-Gavage-L+4			Dif. Ctrl-treated
	I75	0.743139	0.0030964	0.00157997	3.96242e-05	0.000978086				Average	0.731945	0.00312225	0.188516	0.00190671	0.000194963	0.00112043
	I76	0.359233	0.001618	0.00120344	0	0.00060438				Standard deviation	0.367243	0.00151735		0.000911663	0.000304016	0.000600021
	Acinar tissues	pmole/ug protein								Acinar tissues
	A21	0.46163	0.00450034				0			GF-Gavage-control			GF-all-control
	A22	1.81656	0.0127603				0.0221777			Average	6.42712	0.0316404	0.023663				0.0416859
	A51	20.5668	0.0667916				0.0911536			Standard deviation	9.4776	0.0285586	0.0232457				0.0395931
	A52	2.86347	0.0425093				0.0534124
	A23	1.26052	0.0026335				15.9086	Partial sample lost		GF-Gavage-D+4			Dif. Ctrl-treated
	A24	7.365	0.0258179				84.1984	Linear range extrapolated for D+4		Average	6.82669	0.013129	0.26543				176.725
	A53	7.31174	0.0102275				351.148			Standard deviation	4.16911	0.00966237					153.921
	A54	11.3695	0.013837				255.645
	A31	0.0236665	0.00251636	0	0	0.00051909	0.0326054	L-Ala too low		GF-Feeding-control
	A32	1.00136	0.00158234	0	5.71676e-05	0	0.00151981			Average	8.37631	0.010399		0.00016293	0.000343203	0.000137205	0.0085313
	A61	12.9539	0.0171679	0.000231288	0.000593967	0	0			Standard deviation	9.47687	0.00973484		0.000203366	0.000367754	0.000254975	0.0160654
	A62	19.5263	0.0203295	0.000420434	0.000721677	2.97314e-05	0
	A33	0.134069	0.00805664	0	5.49215e-05	0.000186288				GF-Feeding-L+4			Dif. Ctrl-treated
	A34	0.716192	0.0154708	0	0.000171479	0.000442167				Average	7.68663	0.033068	0.231909	0.000519062	0.000453493	0.000494729
	A63	21.7444	0.0804491	0.0015825	0.00110308	0.00118995				Standard deviation	10.0576	0.0326751		0.000746186	0.000469509	0.000480602
	A64	8.15188	0.0282954	0.000493754	0.00048449	0.000160511
	A35	0.424144	0.00582081				0.102776			GF-Feeding-D+4			Dif. Ctrl-treated
	A36	0.973173	0.00893409				0.107437			Average	4.25344	0.0203389	0.338877				0.684861
	A65	5.80377	0.0250158				0.489165			Standard deviation	4.42464	0.0164733					0.921433
	A66	9.81269	0.0415848				2.04007
	A71	12.1809	0.0761999	0	0.000199858	0.000967999				Reg-Gavage-control
	A72	21.5427	0.0791765	0.00108358	0.000551488	0.000515958				Average	21.7736	0.0994354		0.000855109	0.000449059	0.000636855
	A73	31.5971	0.14293	0.00148175	0.000595829	0.000426608				Standard deviation	9.71015	0.0376967		0.000766839	0.00021695	0.000290238
	A74	27.0549	0.0318874	0.0124091	0.00211495	0.00881444				Reg-Gavage-L+4			Dif. Ctrl-treated
	A75	21.8169	0.104718	0.0061755	0.00111812	0.0210263				Average	24.7735	0.0765467	0.505959	0.00864697	0.00153778	0.0182004
	A76	25.4487	0.093035	0.00735634	0.00138027	0.0247604				Standard deviation	2.68347	0.0391148		0.00331114	0.000516748	0.00834011

## Sheet: Amino acid processed
			Original data								Normalize and percentages
				Source data for Figure 2(c)(d)(e)			Source data for Figure 5(b)-(j)	Source data for Figure 3(a), plasma only						Source data for Figure 2(a)(b)					Source data for Figure 3(b)	Source data for Figure 3(c)(d)
	Collected sample		L-Ala	D-Ala	L-Ala-2333-d4	L-Ala-333-d3	D-Ala-333-d3	D-Ala-13C3 15N					Total unlabeled Ala	Unlabeled D%	Unlabeled D%, Average and SD	Unlabeled D, GF-control average & SD	D+3/total unlabeled	D+3/total Ala/each mouse plasma	D+4 concentration/each mouse plasma D+4 concentration	D+4/Total unlabeled Ala	D+4 ratio/each mouse plasma D+4 ratio
	Pituitary		pmole/mg tissue								Pituitary	Pituitary
	P21		2124.39	2.86641				0.420612			P21	GF-Gavage-control	2127.25	0.00134747	Average	Average				0.000197725
	P22		1354.03	2.11332				0.120481			P22		1356.14	0.00155833	0.00109189	0.00117124				8.88412e-05
	P51		1922.34	1.33446				0			P51		1923.67	0.000693706	SD	SD				0
	P52		1924.7	1.47938				0			P52		1926.18	0.000768041	0.000426738	0.000322129				0
	P23		1818.83	2.08654				2672.28			P23	GF-Gavage-D+4	1820.92	0.00114588	Average	Dif. Ctrl-treated			0.236882	1.46755	0.159321
	P24		1398.91	1.32943				2233.41			P24		1400.24	0.000949427	0.00237954	0.406014			0.173869	1.59501	0.183518
	P53		1382.71	1.07036				11435.4			P53		1383.78	0.000773502	SD				0.52473	8.2639	0.25496
	P54		1355.73	9.0751				3450.84			P54		1364.81	0.00664935	0.0028506				0.31737	2.52844	0.145937
	P31		1471.17	2.09111	0.242846	0.260902	0.54499	0			P31	GF-Feeding-control	1473.26	0.00141938	Average		0.000369922			0
	P32		1884.04	1.89184	0.0774986	0.227758	0	0.0834861			P32		1885.93	0.00100313	0.0012506		0			4.42678e-05
	P61		1783.25	2.54599	0.162271	0.149577	0	0			P61		1785.8	0.00142569	SD		0			0
	P62		1786.15	2.06398	0	0.107792	0.00471251	0			P62		1788.22	0.00115421	0.000207905		2.63531e-06			0
	P33		1827.53	1.57973	0.538959	0.463792	0				P33	GF-Feeding-L+4	1829.11	0.000863662	Average	Dif. Ctrl-treated	0
	P34		2256.47	2.98997	1.14415	0.538315	0.0182345				P34		2259.46	0.00132331	0.000985349	0.142461	8.07028e-06
	P63		1624.03	1.56381	0.258943	0.350346	0.0437186				P63		1625.59	0.000961994	SD		2.68939e-05
	P64		1573.81	1.24812	2.08436	1.2269	0				P64		1575.06	0.00079243	0.000235789		0
	P35		1855.83	2.07225				36.6536			P35	GF-Feeding-D+4	1857.9	0.00111537	Average	Dif. Ctrl-treated			2.2264	0.0197285	1.19013
	P36		2293.91	2.83092				39.4891			P36		2296.74	0.00123258	0.00117783	0.53656			2.57118	0.0171935	1.31595
	P65		1460.27	1.61731				30.3202			P65		1461.89	0.00110631	SD				2.2411	0.0207404	1.3551
	P66		1433.66	1.80448				46.5922			P66		1435.47	0.00125707	7.8084e-05				0.551854	0.0324578	0.347797
	P71		1475.1	3.97738	0	0.0659437	0				P71	Reg-Gavage-control	1479.08	0.00268909	Average & SD		0
	P72		1168.38	2.91086	0.106673	0.0259869	0				P72		1171.29	0.00248518	0.0023042		0
	P73		1144.57	1.99312	0	0.111887	0				P73		1146.57	0.00173834	0.000500548		0
	P74		2445.86	3.09523	43.9789	13.1946	0.631918				P74	Reg-Gavage-L+4	2448.96	0.0012639	Average & SD	Dif. Ctrl-treated	0.000258036	0.2406
	P75		2062.5	3.07857	16.1471	6.56358	0.379698				P75		2065.58	0.00149041	0.00134192	0.0321284	0.000183822	0.391112
	P76		2160.08	2.74992	17.8351	6.41009	0.768921				P76		2162.83	0.00127144	0.000128656		0.000355516	0.487764
	Plasma		pmole/uL plasma								Plasma	Plasma
	L21		1763.96	1.53201				0.600626			L21	GF-Gavage-control	1765.49	0.000867755	Average	Average				0.000340204
	L22		1864.33	1.62901				0.198426			L22		1865.96	0.000873015	0.00111306	0.00117005				0.00010634
	L51		737.147	0.689777				0.167752			L51		737.837	0.000934864	SD	SD				0.000227357
	L52		865.933	1.54116				0.122406			L52		867.475	0.00177661	0.000443412	0.000353269				0.000141106
	L23		1222.53	2.17278				11281.1			L23	GF-Gavage-D+4	1224.71	0.00177412	Average	Dif. Ctrl-treated			1	9.21123	1
	L24		1476.04	1.90534				12845.3			L24		1477.95	0.00128918	0.00123448	0.697576			1	8.69133	1
	L53		671.758	0.603115				21792.9			L53		672.361	0.000897011	SD				1	32.4126	1
	L54		626.969	0.613538				10873.3			L54		627.583	0.000977621	0.000397521				1	17.3256	1
	L31		1162.31	1.27313	0.0633175	0.0832071	0	0.0306883			L31	GF-Feeding-control	1163.58	0.00109415	Average		0			2.6374e-05
	L32		943.475	0.834797	0.0663678	0.148489	0.0236914	0.317943			L32		944.31	0.000884028	0.00122704		2.50886e-05			0.000336694
	L61		958.816	1.34153	0.0067075	0.0821233	0.0782207	0.207375			L61		960.157	0.0013972	SD		8.14666e-05			0.00021598
	L62		864.588	1.32728	0.00630488	0.0926971	0	0.0224034			L62		865.915	0.0015328	0.000293123		0			2.58726e-05
	L33		1080.13	1.55553	0.219034	0.119175	0.0119081				L33	GF-Feeding-L+4	1081.69	0.00143806	Average	Dif. Ctrl-treated	1.10088e-05
	L34		1166.64	2.75179	0.290438	0.157358	0.091751				L34		1169.39	0.00235319	0.00140404	0.649434	7.84605e-05
	L63		761.72	0.680597	0.103098	0.0892536	0.00388163				L63		762.401	0.000892703	SD		5.09133e-06
	L64		1206.97	1.12618	1.15849	0.37407	0.0258246				L64		1208.1	0.000932196	0.000679739		2.13763e-05
	L35		992.164	0.985642				16.4632			L35	GF-Feeding-D+4	993.15	0.000992441	Average	Dif. Ctrl-treated			1	0.0165767	1
	L36		1174.29	1.20434				15.3584			L36		1175.49	0.00102454	0.00100715	0.196589			1	0.0130655	1
	L65		883.135	0.808124				13.5292			L65		883.944	0.000914226	SD				1	0.0153055	1
	L66		903.688	0.992777				84.4284			L66		904.681	0.00109738	7.59274e-05				1	0.093324	1
	L71		512.448	2.40998	0.0144206	0.0673448	0.143259				L71	Reg-Gavage-control	514.858	0.00468087	Average & SD		0.00027825
	L72		444.911	2.13033	0.0337652	0.0305347	0.109857				L72		447.041	0.00476539	0.00366583		0.000245742
	L73		751.429	1.16744	0.0233343	0.0647857	0.119122				L73		752.597	0.00155122	0.00183179		0.000158282
	L74		1798.39	4.78987	29.653	6.6267	1.93385				L74	Reg-Gavage-L+4	1803.18	0.00265634	Average & SD	Dif. Ctrl-treated	0.00107247	1
	L75		2063.49	2.9708	10.3531	2.67287	0.971233				L75		2066.46	0.00143763	0.00201576	0.213006	0.000469998	1
	L76		1135.14	2.22162	7.32455	1.80389	0.828989				L76		1137.37	0.0019533	0.000611753		0.000728868	1
	SI content		pmole/mg feces								SI content	SI content
	E21		23990.6	11.1977				56.3068			E21	GF-Gavage-control	24001.8	0.000466537	Average	Average				0.00234594
	E22		18610.5	8.94166				20.1969			E22		18619.4	0.000480234	0.000509967	0.000498766				0.00108472
	E51		25858.9	13.385				0.142721			E51		25872.3	0.000517348	SD	SD				5.51634e-06
	E52		25122.9	14.4729				4.0315			E52		25137.4	0.000575751	4.88269e-05	5.99762e-05				0.000160379
	E23		17603.1	7.78462				9984.71			E23	GF-Gavage-D+4	17610.9	0.000442035	Average	Dif. Ctrl-treated			0.885086	0.566963	0.0615513
	E24		16408.1	7.24826				5780.09			E24		16415.3	0.000441554	0.000511424	0.977391			0.449976	0.352115	0.0405134
	E53		10054.6	5.48054				14122.2			E53		10060.1	0.000544782	SD				0.648018	1.40379	0.04331
	E54		6267.64	3.87156				4856.43			E54		6271.51	0.000617325	8.56825e-05				0.44664	0.774364	0.0446947
	E31		26213.8	13.1355	1.18881	1.83171	0.118728	0.194871			E31	GF-Feeding-control	26226.9	0.000500843	Average		4.52694e-06			7.43021e-06
	E32		27530.4	10.3936	1.35538	2.11393	0.120037	0.124743			E32		27540.8	0.000377391	0.000487564		4.35851e-06			4.52939e-06
	E61		32020.6	17.0836	1.50717	2.07513	0.00461765	0			E61		32037.7	0.000533235	SD		1.44132e-07			0
	E62		28593.7	15.4142	1.23926	2.15381	0.0492082	0.00748061			E62		28609.1	0.000538786	7.53303e-05		1.72002e-06			2.61477e-07
	E33		20919.3	11.1174	14.1884	4.54341	0				E33	GF-Feeding-L+4	20930.4	0.000531161	Average	Dif. Ctrl-treated	0
	E34		18877.8	15.4438	11.203	3.4663	0.0430872				E34		18893.2	0.000817427	0.000631619	0.104436	2.28056e-06
	E63		19553.2	10.7842	16.6527	4.92313	0.070845				E63		19563.9	0.000551228	SD		3.62121e-06
	E64		21153.9	13.2647	6.74714	2.97988	0.0741101				E64		21167.2	0.000626661	0.000130517		3.50118e-06
	E35		16790	10.2773				4.73834			E35	GF-Feeding-D+4	16800.3	0.000611733	Average	Dif. Ctrl-treated			0.287815	0.00028204	0.0170142
	E36		15212	10.1611				5.79038			E36		15222.2	0.000667519	0.000745968	0.0158835			0.377018	0.000380392	0.0291142
	E65		10715.4	9.84511				4.3875			E65		10725.2	0.000917938	SD				0.324299	0.000409082	0.0267278
	E66		8929.44	7.03015				31.0195			E66		8936.47	0.00078668	0.000135898				0.367406	0.00347111	0.0371942
	E71		26188.5	265.922	2.49697	1.75026	0.0203194				E71	Reg-Gavage-control	26454.4	0.0100521	Average & SD		7.6809e-07
	E72		16462	37.1661	0.798132	1.44383	0.015112				E72		16499.2	0.0022526	0.00445337		9.15922e-07
	E73		20027.9	21.1606	0.968904	1.5123	0.0313961				E73		20049.1	0.00105544	0.00488543		1.56596e-06
	E74		19682.1	68.4301	144.897	17.1687	3.11609				E74	Reg-Gavage-L+4	19750.5	0.00346473	Average & SD	Dif. Ctrl-treated	0.000157773	0.147112
	E75		12218.6	67.7089	35.2401	6.5363	0.984194				E75		12286.3	0.00551093	0.00376599	0.828375	8.01051e-05	0.170437
	E76		4750.54	11.0579	49.6815	5.70679	0.729468				E76		4761.6	0.0023223	0.00161552		0.000153198	0.210186
	Colon content		pmole/mg feces								Colon content	Colon content
	T21		2417.94	4.92302				7.77782			T21	GF-Gavage-control	2422.86	0.00203191	Average	Average				0.00321018
	T22		1608.74	4.37543				1.50607			T22		1613.12	0.00271241	0.00256758	0.00283775				0.000933637
	T51		4757.23	12.0802				0.168653			T51		4769.31	0.0025329	SD	SD				3.53621e-05
	T52		4567.47	13.712				9.71298			T52		4581.18	0.00299312	0.000404232	0.00085586				0.00212019
	T23		895.247	5.62589				310.394			T23	GF-Gavage-D+4	900.873	0.00624493	Average	Dif. Ctrl-treated			0.0275146	0.344548	0.0374052
	T24		1912.69	4.54308				392.955			T24		1917.23	0.0023696	0.00433136	0.204527			0.0305913	0.20496	0.0235821
	T53		5796.42	12.0351				2092.41			T53		5808.45	0.002072	SD				0.0960134	0.360236	0.0111141
	T54		1855.85	12.4032				219.531			T54		1868.26	0.00663889	0.00244538				0.02019	0.117506	0.0067822
	T31		2897.16	5.60914	0.24194	0.306953	0	0.0320102			T31	GF-Feeding-control	2902.77	0.00193234	Average		0			1.10275e-05
	T32		3291.32	7.55927	0.231225	0.243863	0.0084919	0			T32		3298.88	0.00229147	0.00310791		2.57418e-06			0
	T61		4584.41	19.3624	0.292097	0.331831	0.00474501	0			T61		4603.77	0.00420577	SD		1.03068e-06			0
	T62		4414.82	17.7394	0.35377	0.429867	0.0358787	0			T62		4432.56	0.00400206	0.00116238		8.09434e-06			0
	T33		1587.12	5.30477	0.871778	0.296837	0				T33	GF-Feeding-L+4	1592.43	0.00333125	Average	Dif. Ctrl-treated	0
	T34		2112.49	6.1376	0.922828	0.350702	0				T34		2118.63	0.00289697	0.00372282	0.429111	0
	T63		2458.49	12.1468	1.18042	0.502238	0				T63		2470.64	0.00491645	SD		0
	T64		3172.15	11.9296	1.03691	0.530491	0.0541837				T64		3184.08	0.00374662	0.000868077		1.70171e-05
	T35		1593.15	5.88732				1.42505			T35	GF-Feeding-D+4	1599.04	0.00368179	Average	Dif. Ctrl-treated			0.0865601	0.000891196	0.0537619
	T36		1851.42	4.81453				1.91516			T36		1856.24	0.0025937	0.00420149	0.302591			0.124698	0.00103174	0.078967
	T65		2758.63	17.4731				2.54134			T65		2776.1	0.00629412	SD				0.187842	0.000915434	0.059811
	T66		3068.25	13.0534				4.94429			T66		3081.3	0.00423633	0.001553				0.0585619	0.00160461	0.017194
	T71		2074.42	772.462	0.271906	0.320144	0.358094				T71	Reg-Gavage-control	2846.89	0.271336	Average & SD		0.000125785
	T72		1340.83	506.081	0.0613236	0.205951	0.0648253				T72		1846.91	0.274015	0.26156		3.50993e-05
	T73		974.053	306.467	0	0.134382	0.0612749				T73		1280.52	0.23933	0.0192985		4.78516e-05
	T74		1799.2	528.054	3.53461	3.52347	9.50386				T74	Reg-Gavage-L+4	2327.25	0.2269	Average & SD	Dif. Ctrl-treated	0.00408372	3.80779
	T75		1010.17	458.448	0.198668	0.389271	0.639772				T75		1468.62	0.312162	0.269992	0.770607	0.000435628	0.926871
	T76		721.052	267.927	0.17357	0.287034	0.756624				T76		988.979	0.270913	0.0426386		0.000765056	1.04965
	Mice chow		pmole/mg dry food								Mice chow
	W34.1		2031.09	263.165	0.101283	0.224828	0.0659455	0.0233133			W34.1	Mice chow	2294.25	0.114706	Average		2.87438e-05			1.01616e-05
	W34.2		2119.5	302.458	0.0947801	0.209378	0.136105	0.0181486			W34.2	Average	2421.95	0.124882	0.126452		5.61966e-05			7.49337e-06
	W34.3		2357.1	346.457	0.156483	0.265757	0.116656	0.0280842			W34.3	Standard deviation	2703.56	0.128148	SD		4.31491e-05			1.03879e-05
	W64		2786.83	446.414	0.165668	0.336233	0.0404646	0.0992025			W64		3233.25	0.13807	0.00963108		1.25152e-05			3.0682e-05
	Brain		pmole/mg tissue								Brain	Brain
	B21		1154.03	0.892677				0.681698			B21	GF-Gavage-control	1154.92	0.000772932	Average	Average				0.000590254
	B22		615.859	0.864411				0.0111316			B22		616.723	0.00140162	0.00106603	0.00112537				1.80496e-05
	B51		1860.62	1.75423				0			B51		1862.38	0.000941931	SD	SD				0
	B52		1736.39	1.99501				0.0386988			B52		1738.38	0.00114762	0.000271161	0.000215391				2.22614e-05
	B23		1266.98	1.16545				229.37			B23	GF-Gavage-D+4	1268.14	0.00091902	Average	Dif. Ctrl-treated			0.0203323	0.180871	0.0196359
	B24		1471.84	1.30881				241.193			B24		1473.15	0.000888445	0.00107726	0.950798			0.0187767	0.163726	0.0188379
	B53		1117.45	1.52382				1349.81			B53		1118.98	0.00136179	SD				0.061938	1.20629	0.0372167
	B54		978.685	1.11677				225.611			B54		979.801	0.0011398	0.000220273				0.0207492	0.230262	0.0132903
	B31		723.663	1.03024	0.17783	0.123747	0.011879	0.0309134			B31	GF-Feeding-control	724.693	0.00142162	Average		1.63917e-05			4.26572e-05
	B32		938.339	1.01521	0.135003	0.131015	0	0.0558936			B32		939.354	0.00108075	0.00118471		0			5.95021e-05
	B61		2000.41	2.21819	0.0629236	0.142793	0.013667	0.0225872			B61		2002.63	0.00110764	SD		6.82453e-06			1.12788e-05
	B62		1683.64	1.90268	0.0900933	0.122938	0.0224011	0.0159804			B62		1685.54	0.00112883	0.000159161		1.32902e-05			9.4809e-06
	B33		1065.72	1.09954	0.0909668	0.0974301	0.00545343				B33	GF-Feeding-L+4	1066.82	0.00103067	Average	Dif. Ctrl-treated	5.11188e-06
	B34		965.096	1.35722	0.122479	0.154844	0.016045				B34		966.453	0.00140433	0.00121299	0.813102	1.6602e-05
	B63		1431.88	1.84057	0.104382	0.124347	0.0196594				B63		1433.72	0.00128377	SD		1.37122e-05
	B64		1742.27	1.97655	0.196302	0.137702	0.0447191				B64		1744.25	0.00113318	0.000164551		2.5638e-05
	B35		1132.62	1.30045				19.302			B35	GF-Feeding-D+4	1133.92	0.00114686	Average	Dif. Ctrl-treated			1.17244	0.0170224	1.02689
	B36		1866.31	1.80001				17.6377			B36		1868.11	0.000963544	0.0013064	0.676436			1.14841	0.00944146	0.722626
	B65		1160.92	2.43821				33.4692			B65		1163.36	0.00209583	SD				2.47386	0.0287694	1.87969
	B66		1575.11	1.60724				24.9615			B66		1576.71	0.00101936	0.000531852				0.295652	0.0158313	0.169638
	B71		1900.42	2.26517	0.0878175	0.14966	0				B71	Reg-Gavage-control	1902.68	0.00119051	Average & SD		0
	B72		1218.28	2.04666	0.0809993	0.110131	0.00228677				B72		1220.33	0.00167714	0.00122139		1.87389e-06
	B73		1820.83	1.45148	0.0877493	0.155262	0				B73		1822.28	0.000796516	0.000441123		0
	B74		1547.79	1.76056	2.73088	0.767445	0.0159216				B74	Reg-Gavage-L+4	1549.55	0.00113618	Average & SD	Dif. Ctrl-treated	1.0275e-05	0.00958073
	B75		1461.23	2.62461	0.424965	0.236197	0.0298093				B75		1463.85	0.00179295	0.00141533	0.578665	2.03636e-05	0.0433271
	B76		1040.47	1.37196	0.776357	0.26859	0.0139219				B76		1041.84	0.00131685	0.000339281		1.33628e-05	0.0183336
	Salivary gland		pmole/mg tissue								Salivary gland	Salivary gland
	Y51		6010.64	3.09508				0.0238922			Y51	GF-Gavage-control	6013.73	0.000514668	Average	Average				3.97293e-06
	Y52		2943.07	2.54937				0.0717459			Y52		2945.62	0.000865478	0.000690073	0.000706205				2.43568e-05
	Y53		5052.61	2.35798				18783.4			Y53	GF-Gavage-D+4	5054.96	0.000466469	Average	SD			0.861903	3.71583	0.114642
	Y54		4771.53	2.22938				7200.18			Y54		4773.76	0.000467008	0.000466739	0.000154203			0.662191	1.50828	0.0870551
	Y31		3206.84	2.33104	0.170735	0.236739	0.00935757	0			Y31	GF-Feeding-control	3209.17	0.000726368	Average		2.91588e-06			0
	Y32		2841.85	2.13454	0.164283	0.213669	0.000468557	0.0140823			Y32		2843.98	0.000750547	0.000635089		1.64754e-07			4.9516e-06
	Y61		16441.4	7.56605	0.816478	1.0428	0.0494688	0.0411321			Y61		16449	0.000459971	SD		3.00741e-06			2.50059e-06
	Y62		6773.04	4.0898	0.258423	0.413404	0.0277204	0.0306481			Y62		6777.13	0.000603471	0.000133327		4.09029e-06			4.52228e-06
	Y33		4955.49	3.69531	1.28321	0.535437	0.0734449				Y33	GF-Feeding-L+4	4959.18	0.000745144	Average		1.48099e-05
	Y34		4819.26	3.94695	1.19398	0.588264	0.0861243				Y34		4823.2	0.000818325	0.000714271		1.78562e-05
	Y63		5287.31	2.69254	0.996312	0.428902	0.0389527				Y63		5290	0.000508986	SD		7.36345e-06
	Y64		5290.11	4.15404	1.17973	0.543089	0.045753				Y64		5294.27	0.00078463	0.000140087		8.64199e-06
	Y35		5812.55	3.52685				28.6439			Y35	GF-Feeding-D+4	5816.08	0.000606396	Average				1.73988	0.00492495	0.2971
	Y36		7268.69	3.91686				26.8879			Y36		7272.61	0.000538577	0.000593097				1.7507	0.00369714	0.28297
	Y65		5407.62	3.51234				41.5976			Y65		5411.13	0.000649096	SD				3.07466	0.00768742	0.502266
	Y66		2582.66	1.49447				37.7123			Y66		2584.15	0.00057832	4.65602e-05				0.446677	0.0145937	0.156376
	Y71		5172.82	6.89329	0.265818	0.396019	0.0461584				Y71	Reg-Gavage-control	5179.72	0.00133082	Average & SD		8.91139e-06
	Y72		3178.24	3.40931	0.151779	0.22405	0.0277655				Y72		3181.65	0.00107155	0.00108217		8.72678e-06
	Y73		3322.24	2.80679	0.170804	0.215209	0.0170203				Y73		3325.05	0.000844136	0.000243518		5.11881e-06
	Y74		5232.02	6.98099	10.5021	2.27249	1.37133				Y74	Reg-Gavage-L+4	5239	0.0013325	Average & SD		0.000261753	0.244067
	Y75		5071.3	4.71867	4.3297	1.3397	0.782048				Y75		5076.01	0.000929601	0.00111583		0.000154067	0.327804
	Y76		2669.35	2.90044	3.39918	0.954361	0.514359				Y76		2672.26	0.00108539	0.000203169		0.000192481	0.264083
	Small intestine		pmole/mg tissue								Small intestine	Small intestine
	S21		2672.97	2.22517				14.8706			S21	GF-Gavage-control	2675.2	0.000831779	Average	Average				0.00555868
	S22		2820.38	1.90472				8.20032			S22		2822.29	0.000674884	0.000598816	0.000625263				0.00290556
	S51		5380.59	2.30501				0.0536026			S51		5382.9	0.000428209	SD	SD				9.95794e-06
	S52		10481.2	4.82766				2.23571			S52		10486	0.00046039	0.000190023	0.000140308				0.000213209
	S23		7534.47	3.6448				3071.65			S23	GF-Gavage-D+4	7538.11	0.000483516	Average	Dif. Ctrl-treated			0.272284	0.407482	0.0442376
	S24		7988.53	2.94971				3891.42			S24		7991.48	0.000369108	0.000382612	0.0773397			0.302944	0.486946	0.0560266
	S53		5543.72	2.0192				12038			S53		5545.74	0.0003641	SD				0.552381	2.17068	0.0669703
	S54		12492.5	3.92044				11162.8			S54		12496.4	0.000313725	7.17685e-05				1.02663	0.893279	0.0515583
	S31		3920.44	3.0688	0.103825	0.240029	0.0111753	0.0381752			S31	GF-Feeding-control	3923.51	0.000782158	Average		2.8483e-06			9.72987e-06
	S32		5712.23	3.372	0.135258	0.419122	0.00546118	0.0406258			S32		5715.6	0.000589964	0.00065171		9.55486e-07			7.10788e-06
	S61		5340.02	3.19922	0.183164	0.469076	0	0			S61		5343.22	0.000598744	SD		0			0
	S62		6649.9	4.23187	0.329635	0.455697	0.104633	0.0630161			S62		6654.13	0.000635976	8.92231e-05		1.57245e-05			9.47022e-06
	S33		10818.3	5.69625	2.66942	1.66247	0.0320353				S33	GF-Feeding-L+4	10824	0.000526262	Average	Dif. Ctrl-treated	2.95966e-06
	S34		9812.62	6.44623	3.82033	1.35775	0.169435				S34		9819.06	0.000656501	0.000537891	0.12281	1.72557e-05
	S63		6768.82	3.59979	2.0759	0.886028	0.0215721				S63		6772.42	0.000531536	SD		3.18529e-06
	S64		5065.33	2.21587	3.26968	0.899845	0.0226672				S64		5067.55	0.000437266	9.01282e-05		4.473e-06
	S35		10895	5.00413				9.05643			S35	GF-Feeding-D+4	10900	0.000459094	Average	Dif. Ctrl-treated			0.550102	0.000830864	0.0501223
	S36		10698	4.89275				10.1844			S36		10702.9	0.000457141	0.000514774	0.0550637			0.663114	0.000951548	0.0728291
	S65		10726.2	5.70775				12.4713			S65		10731.9	0.000531848	SD				0.921809	0.00116208	0.0759256
	S66		4704.43	2.87622				46.0623			S66		4707.31	0.000611012	7.29726e-05				0.545578	0.00978527	0.104853
	S71		8095.15	6.38507	0.756386	0.608964	0				S71	Reg-Gavage-control	8101.54	0.000788131	Average & SD		0
	S72		7182.47	5.32982	0.432276	0.533505	0.0673136				S72		7187.8	0.000741509	0.000659719		9.36498e-06
	S73		6995.18	3.14588	0.335513	0.441847	0.000876348				S73		6998.32	0.000449518	0.000183526		1.25223e-07
	S74		5954.38	5.89359	58.2993	9.78705	1.15334				S74	Reg-Gavage-L+4	5960.27	0.000988812	Average & SD	Dif. Ctrl-treated	0.000193504	0.180429
	S75		6657.84	5.69503	17.1834	4.49883	0.478534				S75		6663.54	0.000854657	0.000856479	0.205622	7.18138e-05	0.152796
	S76		7512.86	5.45806	48.8654	7.09872	0.728716				S76		7518.32	0.000725968	0.000131431		9.69254e-05	0.132981
	Colon		pmole/mg tissue								Colon	Colon
	C21		1762.88	1.55127				34.9167			C21	GF-Gavage-control	1764.43	0.000879191	Average	Average				0.0197892
	C22		2359.64	1.72932				4.35982			C22		2361.37	0.000732335	0.00092323	0.00100277				0.00184631
	C51		3823.26	3.56591				0.293219			C51		3826.83	0.00093182	SD	SD				7.6622e-05
	C52		3435.65	3.95407				3.14309			C52		3439.6	0.00114957	0.000172902	0.000151016				0.000913794
	C23		4284.32	2.63362				3584.33			C23	GF-Gavage-D+4	4286.95	0.000614333	Average	Dif. Ctrl-treated			0.31773	0.836102	0.0907699
	C24		2804.31	1.87724				3122.27			C24		2806.19	0.000668965	0.000873069	0.770799			0.243066	1.11264	0.128017
	C53		3315.31	3.99438				11304.1			C53		3319.31	0.00120338	SD				0.518706	3.40556	0.105069
	C54		2678.46	2.69617				3972			C54		2681.16	0.0010056	0.000280042				0.3653	1.48145	0.0855063
	C31		2696.91	3.15615	0.149793	0.247914	0				C31	GF-Feeding-control	2700.07	0.00116891	Average		0			0
	C32		3274.33	3.23007	0.152565	0.307254	0				C32		3277.56	0.000985511	0.00108231		0			0
	C61		4922.97	5.18729	0.265001	0.371745	0.0885871				C61		4928.15	0.00105258	SD		1.79757e-05			0
	C62		4104.31	4.61109	0.158184	0.321843	0.0575233				C62		4108.92	0.00112222	8.03046e-05		1.39996e-05			0
	C33		3628.24	3.58163	1.08443	0.546866	0	0			C33	GF-Feeding-L+4	3631.82	0.00098618	Average	Dif. Ctrl-treated	0
	C34		2695.12	3.87558	0.857646	0.387051	0.0254894	0			C34		2698.99	0.00143593	0.00132269	0.126538	9.44405e-06
	C63		4138.9	5.28777	1.33363	0.559719	0.153867	0.0679218			C63		4144.19	0.00127595	SD		3.71284e-05
	C64		4291.72	6.84637	1.54551	0.607229	0.0768116	0			C64		4298.57	0.00159271	0.000258946		1.78691e-05
	C35		3237.76	2.58302				11.2206			C35	GF-Feeding-D+4	3240.34	0.000797143	Average	Dif. Ctrl-treated			0.681555	0.00346277	0.208894
	C36		3977.93	3.03061				10.3007			C36		3980.96	0.000761276	0.000973297	0.421367			0.670689	0.00258749	0.19804
	C65		3632.12	4.61688				14.6817			C65		3636.74	0.00126951	SD				1.08519	0.00403704	0.263765
	C66		3279.32	3.49705				35.2654			C66		3282.82	0.00106526	0.000239571				0.417696	0.0107424	0.115109
	C71		3624.35	27.5622	1.66014	0.557123	0.0101094				C71	Reg-Gavage-control	3651.92	0.00754734	Average & SD		2.76823e-06
	C72		2794.78	11.2649	0.183569	0.241146	0.0545632				C72		2806.05	0.00401451	0.00546169		1.94449e-05
	C73		2973.32	14.4104	0.0879382	0.249908	0.0760727				C73		2987.73	0.00482321	0.00185093		2.54617e-05
	C74		3755.95	59.3855	49.0343	11.2644	1.96398				C74	Reg-Gavage-L+4	3815.34	0.0155649	Average & SD	Dif. Ctrl-treated	0.000514759	0.479977
	C75		2935.78	32.4684	18.3674	5.77893	0.974947				C75		2968.24	0.0109386	0.0101998	0.247102	0.000328459	0.698852
	C76		4854.58	19.9648	9.04534	3.3749	0.840629				C76		4874.54	0.00409573	0.00577018		0.000172453	0.236604
	Islets		pmole/ug protein								Islets	Islets
	I21		0.751691	0.00597884				0			I21	GF-Gavage-control	0.75767	0.00789109	Average	Average				0
	I22		1.11393	0.00532188				0			I22		1.11925	0.00475484	0.00632297	0.0079242				0
	I51		0	0.000387152				0.00328341	No Ala detected		I51		0.000387152	1	SD	SD				8.48094
	I52		0	0				0.0021016	No Ala detected		I52		0	#DIV/0!	0.00221766	0.0041243				#DIV/0!
	I23		0.298785	0.00455901				5.52032			I23	GF-Gavage-D+4	0.303344	0.0150292	Average	Dif. Ctrl-treated			0.000489344	18.1982	1.97566
	I24		0.116865	0.00349715				2.07388			I24		0.120362	0.0290552	0.0110241	#DIV/0!			0.00016145	17.2303	1.98247
	I53		0.621245	7.46612e-06				8.01621			I53		0.621253	1.20178e-05	SD				0.000367835	12.9033	0.398096
	I54		0.753225	0				3.92162			I54		0.753225	0	0.0139518				0.000360666	5.20644	0.300505
	I31		0	0	0	0.00065917	0	0.000122287	No Ala detected		I31	GF-Feeding-control	0	#DIV/0!	Average		#DIV/0!			#DIV/0!
	I32		0	0	0	0	0.000342861	0.0100621	No Ala detected		I32		0	#DIV/0!	0.00952543		#DIV/0!			#DIV/0!
	I61		0.518719	0.00723692	0	0.000135466	0.00011284	0.000252106			I61		0.525956	0.0137596	SD		0.000214543			0.00047933
	I62		0.362941	0.00193065	0	0.000144542	0	0			I62		0.364872	0.00529131	0.00598796		0			0
	I33		0.635474	0.000250989	0	0.000392437	4.8177e-05				I33	GF-Feeding-L+4	0.635725	0.000394807	Average	Dif. Ctrl-treated	7.57827e-05
	I34		0.250979	0.00545393	0	0.000525348	0				I34		0.256433	0.0212684	0.00831572	#DIV/0!	0
	I63		0.574447	0.00312659	0.000317614	0.000261011	2.47064e-05				I63		0.577574	0.00541332	SD		4.27761e-05
	I64		0.446785	0.00278116	0.000298747	5.93967e-05	0				I64		0.449567	0.0061863	0.00900874		0
	I35		0.491599	0.00677981				0.0617393			I35	GF-Feeding-D+4	0.498379	0.0136037	Average	Dif. Ctrl-treated			0.00375015	0.12388	7.47315
	I36		0.0652598	0				0.0222876			I36		0.0652598	0	0.00877896	#DIV/0!			0.00145117	0.341521	26.1392
	I65		0.17101	0.00315955				0.0114706			I65		0.17417	0.0181406	SD				0.000847843	0.0658588	4.30296
	I66		0.541191	0.00183077				0.0186285			I66		0.543022	0.00337146	0.00850942				0.000220642	0.0343052	0.367593
	I71		0.663416	0.00501507	0	0	0.000537152				I71	Reg-Gavage-control	0.668431	0.00750275	Average & SD		0.000803602
	I72		0.444421	0.00938508	0	0	0.000299171				I72		0.453806	0.0206808	0.0108276		0.000659249
	I73		0.908061	0.00392088	0	0	0.000216508				I73		0.911982	0.0042993	0.00868216		0.000237403
	I74		1.09346	0.00465236	0.00293672	0.000545264	0.00177882				I74	Reg-Gavage-L+4	1.09812	0.00423667	Average & SD	Dif. Ctrl-treated	0.00161989	1.51043
	I75		0.743139	0.0030964	0.00157997	3.96242e-05	0.000978086				I75		0.746235	0.00414937	0.00428996	0.262219	0.00131069	2.78872
	I76		0.359233	0.001618	0.00120344	0	0.00060438				I76		0.360851	0.00448383	0.000173483		0.00167488	2.29791
	Acinar tissues		pmole/ug protein								Acinar tissues	Acinar tissues
	A21		0.46163	0.00450034				0			A21	GF-Gavage-control	0.466131	0.00965467	Average	Average				0
	A22		1.81656	0.0127603				0.0221777			A22		1.82932	0.00697546	0.00862384	0.00549095				0.0121235
	A51		20.5668	0.0667916				0.0911536			A51		20.6336	0.00323703	SD	SD				0.00441773
	A52		2.86347	0.0425093				0.0534124			A52		2.90598	0.0146282	0.00479061	0.00517367				0.0183801
	A23		1.26052	0.0026335				15.9086	Partial sample lost		A23	GF-Gavage-D+4	1.26315	0.00208486	Average	Dif. Ctrl-treated			0.0014102	12.5943	1.36728
	A24		7.365	0.0258179				84.1984	Linear range extrapolated for D+4		A24		7.39082	0.00349324	0.00204762	0.0363579			0.00655479	11.3923	1.31076
	A53		7.31174	0.0102275				351.148			A53		7.32197	0.00139682	SD				0.0161129	47.9581	1.47962
	A54		11.3695	0.013837				255.645			A54		11.3833	0.00121555	0.00103394				0.0235113	22.4578	1.29622
	A31		0.0236665	0.00251636	0	0	0.00051909	0.0326054	L-Ala too low		A31	GF-Feeding-control	0.0261829	0.0961072	Average		0.0198255			1.24529
	A32		1.00136	0.00158234	0	5.71676e-05	0	0.00151981			A32		1.00295	0.00157769	0.00131376		0			0.00151534
	A61		12.9539	0.0171679	0.000231288	0.000593967	0	0			A61		12.9711	0.00132355	SD		0			0
	A62		19.5263	0.0203295	0.000420434	0.000721677	2.97314e-05	0			A62		19.5466	0.00104005	0.000268951		1.52105e-06			0
	A33		0.134069	0.00805664	0	5.49215e-05	0.000186288				A33	GF-Feeding-L+4	0.142125	0.0566868	Average	Dif. Ctrl-treated	0.00131073
	A34		0.716192	0.0154708	0	0.000171479	0.000442167				A34		0.731663	0.0211447	0.0212442	0.8928	0.000604332
	A63		21.7444	0.0804491	0.0015825	0.00110308	0.00118995				A63		21.8248	0.00368613	SD		5.45229e-05
	A64		8.15188	0.0282954	0.000493754	0.00048449	0.000160511				A64		8.18018	0.00345901	0.0250386		1.96219e-05
	A35		0.424144	0.00582081				0.102776			A35	GF-Feeding-D+4	0.429964	0.0135379	Average	Dif. Ctrl-treated			0.0062428	0.239035	14.4199
	A36		0.973173	0.00893409				0.107437			A36		0.982107	0.00909686	0.00778662	0.496509			0.00699534	0.109394	8.37278
	A65		5.80377	0.0250158				0.489165			A65		5.82878	0.00429177	SD				0.0361564	0.0839224	5.48317
	A66		9.81269	0.0415848				2.04007			A66		9.85427	0.00421997	0.00446201				0.0241633	0.207023	2.21833
	A71		12.1809	0.0761999	0	0.000199858	0.000967999				A71	Reg-Gavage-control	12.2571	0.00621679	Average & SD		7.89744e-05
	A72		21.5427	0.0791765	0.00108358	0.000551488	0.000515958				A72		21.6218	0.00366188	0.00479394		2.38628e-05
	A73		31.5971	0.14293	0.00148175	0.000595829	0.000426608				A73		31.74	0.00450314	0.00130204		1.34407e-05
	A74		27.0549	0.0318874	0.0124091	0.00211495	0.00881444				A74	Reg-Gavage-L+4	27.0868	0.00117723	Average & SD	Dif. Ctrl-treated	0.000325415	0.303427
	A75		21.8169	0.104718	0.0061755	0.00111812	0.0210263				A75		21.9216	0.00477691	0.00319887	0.287614	0.000959157	2.04077
	A76		25.4487	0.093035	0.00735634	0.00138027	0.0247604				A76		25.5418	0.00364246	0.00184038		0.000969407	1.33002
					Red: data point not used
					Blue: data point not ideal but reasonably used

## Sheet: Source data for Figures
	Data exclusion	No data exclusion except for several data points for islets and acinar tissues. In four control islet samples (I51-52, I31-32), no L-Ala was detected, and thus D-Ala percentage cannot be calculated; these data points were excluded. In one acinar sample (A23), partial sample was lost during sample preparation, so only percentage was kept but the absolute values were invalidated. In another acinar …
	Source data for Figure 2(a)(b)				Excluded data*
		GF sum control								Reg gavage control
	Plasma	0.0868	0.0873	0.0935	0.1777	0.1094	0.0884	0.1397	0.1533	0.4681	0.4765	0.1551
	Pituitary	0.135	0.156	0.069	0.077	0.142	0.1	0.143	0.115	0.269	0.249	0.174
	Brain	0.0773	0.1402	0.0942	0.1148	0.1422	0.1081	0.1108	0.1129	0.1191	0.1677	0.0797
	Salivary gland			0.0515	0.0865	0.0726	0.0751	0.046	0.0603	0.1331	0.1072	0.0844
	Small intestine	0.0832	0.0675	0.0428	0.046	0.0782	0.059	0.0599	0.0636	0.0788	0.0742	0.045
	SI content	0.0467	0.048	0.0517	0.0576	0.0501	0.0377	0.0533	0.0539	1.0052	0.2253	0.1055
	Colon	0.0879	0.0732	0.0932	0.115	0.1169	0.0986	0.1053	0.1122	0.7547	0.4015	0.4823
	Colon content	0.2032	0.2712	0.2533	0.2993	0.1932	0.2291	0.4206	0.4002	27.1336	27.4015	23.933
	Islets	0.789	0.475	100*				1.376	0.529	0.75	2.068	0.43
	Acinar	0.965	0.698	0.324	1.463	9.611*	0.158	0.132	0.104	0.622	0.366	0.45
	Mouse chow	11.4706	12.4882	12.8148	13.807
	Source data for Figure 2(c)(d)(e)
		GF sum control								Reg gavage control
	Plasma	1.53201	1.62901	0.689777	1.54116	1.27313	0.834797	1.34153	1.32728	2.40998	2.13033	1.16744
	Pituitary	2.87	2.11	1.33	1.48	2.09	1.89	2.55	2.06	3.98	2.91	1.99
	Brain	0.892677	0.864411	1.75423	1.99501	1.03024	1.01521	2.21819	1.90268	2.26517	2.04666	1.45148
	Salivary gland			3.09508	2.54936	2.33104	2.13455	7.56605	4.0898	6.89329	3.4093	2.80679
	Small intestine	2.22518	1.90472	2.30501	4.82766	3.0688	3.372	3.19922	4.23187	6.38507	5.32982	3.14588
	SI content	11.1977	8.94166	13.385	14.4729	13.1355	10.3936	17.0836	15.4142	265.922	37.1661	21.1606
	Colon	1.55127	1.72932	3.56591	3.95407	3.15615	3.23007	5.18729	4.61109	27.5622	11.2649	14.4104
	Colon content	4.92302	4.37543	12.0802	13.712	5.60914	7.55927	19.3624	17.7394	772.462	506.081	306.467
	Islets	0.005979	0.005322	0.000387*	0*	0*	0*	0.007237	0.001931	0.005015	0.009385	0.003921
	Acinar	0.0045	0.01276	0.06679	0.04251	0.00252*	0.00158	0.01717	0.02033	0.0762	0.079176	0.14293
	Source data for Figure 3(a)(b)
		Gavage	Feeding
		11281.1	16.4632
		12845.3	15.3584
		21792.9	13.5292	Fold
		10873.3	84.4284	437.61
	Source data for Figure 3(c)(d)(e)
		Gavage				Feeding
	Islets	0.00048934	0.00016145	0.00036784	0.00036067	0.00375081	0.00145145	0.00084784	0.00022064
	Acinar	0.001410*	0.00655479	0.0161129	0.0235113	0.00624391	0.00699667	0.0361563	0.0241633	Fold
	Pituitary	0.236883	0.17387	0.52473	0.31737	2.22719	2.57199	2.2411	0.551854	6.05988
	Brain	0.0203323	0.0187767	0.061938	0.0207492	1.17267	1.14866	2.47238	0.295427	41.7841
	Salivary gland			0.8619*	0.6622*	1.74023	1.75108	3.07323	0.446471
	Small intestine	0.272284	0.302944	0.552381	1.02663	0.550102	0.663114	0.921809	0.545578
	Colon	0.31773	0.243066	0.518706	0.3653	0.68172	0.670873	1.084	0.417506
	SI content	0.885086	0.449976	0.648018	0.44664	0.287923	0.377129	0.322774	0.367179
	Colon content	0.0275146	0.0305913	0.0960134	0.02019	0.0866336	0.1248	0.185935	0.0582268
	Source data for Figure 3(c)
		Plasma	Pituitary	Brain	Salivary gland	Small int	SI Content	Colon	Colon content	Islets	Acinar
		9.21123	1.471	0.180871		0.407482	0.566963	0.836102	0.344548	18.1982	12.5943
		8.69133	1.59935	0.163726		0.486946	0.352115	1.11264	0.20496	17.2303	11.3923
		32.4126	8.28759	1.20629	3.71583314*	2.17068	1.40379	3.40556	0.360236	12.9033	47.9581
		17.3256	2.53737	0.230262	1.50828349*	0.893279	0.774364	1.48145	0.117506	5.20644	22.4578
	Source data for Figure 3(d)
		Plasma	Pituitary	Brain	Salivary gland	Small int	SI Content	Colon	Colon content	Islets	Acinar
		0.0165767	0.0197861	0.0170224	0.00492495	0.00083086	0.00028204	0.00346277	0.0008912	0.12388	0.239035
		0.0130655	0.017233	0.00944146	0.00369714	0.00095155	0.00038039	0.00258749	0.00103174	0.341521	0.109394
		0.0153055	0.0207977	0.0287694	0.00768742	0.00116208	0.00040908	0.00403704	0.00091543	0.0658588	0.0839224
		0.093324	0.0325668	0.0158313	0.0145937	0.00978527	0.00347111	0.0107424	0.00160461	0.0343052	0.207023
	Source data for Figure 4
	Bg: background noise and peak not identified. These data were excluded from calculation.
	XX*: data excluded from statistics because control and/or treated group only has two data points.
	NA: not applicable
	Islet_D-Ala	TIC-normalized intensity											Islet_L-Ala	TIC-normalized intensity
	TIC-normalized intensity	Control				D-Ala-13C3,15N				Log2(fold change)	-Log10(P value)			Control				L-Ala-2,3,3,3-D4				Log2(fold change)	-Log10(P value)
	C-peptide (5-23)	1.327	0.816	0.82	1.037	1.459	1.97	1.105	1.602	0.6173	1.317		C-peptide (5-23)	1.327	0.816	0.82	1.037	0.785	0.973	0.815	1.197	-0.0852	0.1426
	C-peptide	0.81	1.321	1.057	0.812	0.736	0.36	0.872	0.643	-0.6156	1.113		C-peptide	0.81	1.321	1.057	0.812	0.863	0.894	1.073	0.813	-0.1351	0.2751
	Catestatin (12-21)	1.27	1.231	0.836	0.663	1.376	1.737	0.655	0.49	0.0903	0.0696		Catestatin (12-21)	1.27	1.231	0.836	0.663	1.073	1.051	0.638	0.627	-0.239	0.3363
	Catestatin (11-21)	1.167	1.289	0.832	0.712	1.197	1.66	0.763	0.639	0.0904	0.0874		Catestatin (11-21)	1.167	1.289	0.832	0.712	1.256	1.188	0.762	0.772	-0.0084	0.0097
	WE-14(1-11)	1.272	1.161	0.782	0.785	0.76	1.808	1.03	0.843	0.1509	0.156		WE-14(1-11)	1.272	1.161	0.782	0.785	1.304	1.1	0.531	1.208	0.0506	0.0588
	WE-14(1-12)	1.22	1.167	0.625	0.989	1.117	1.293	0.516	0.909	-0.0611	0.0691		WE-14(1-12)	1.22	1.167	0.625	0.989	1.144	0.952	0.776	1.176	0.0171	0.0246
	WE-14	1.136	1.304	0.913	0.646	0.956	1.185	0.781	0.62	-0.175	0.2489		WE-14	1.136	1.304	0.913	0.646	1.362	1.249	0.751	0.659	0.0074	0.0082
	PRO_0000004112 (1-11)	2.007	0.659	0.668	0.666	2.692	2.129	0.546	0.508	0.5546	0.3032		PRO_0000004112 (1-11)	2.007	0.659	0.668	0.666	0.712	0.467	0.532	0.685	-0.7396	0.5467
	PRO_0000004114 (4-16)	2.076	1.363	0.361	0.2	1.734	2.464	0.257	Bg	0.5703	0.2611		PRO_0000004114 (4-16)	2.076	1.363	0.361	0.2	1.99	1.76	0.128	0.08	-0.0149	0.0052
	PRO_0000004114 (1-14)	1.458	0.651	1.079	0.813	0.767	1.067	1.206	1.388	0.1461	0.191		PRO_0000004114 (1-14)	1.458	0.651	1.079	0.813	1.007	0.627	1.293	1.352	0.0969	0.1059
	PRO_0000004114 (1-15)	1.333	1.444	0.653	0.57	1.421	1.481	1.292	0.402	0.2004	0.1705		PRO_0000004114 (1-15)	1.333	1.444	0.653	0.57	1.545	1.483	0.632	0.774	0.1488	0.1242
	PRO_0000004114	0.872	0.568	1.322	1.238	0.802	0.742	1.137	1.874	0.1873	0.172		PRO_0000004114	0.872	0.568	1.322	1.238	0.749	0.644	1.629	1.87	0.2905	0.2578
	Islet amyloid polypeptide	0.84	0.992	1.144	1.025	0.529	0.359	0.873	0.686	-0.7098	1.662		Islet amyloid polypeptide	0.84	0.992	1.144	1.025	1.195	1.007	1.302	1.082	0.197	0.809
	Somatostatin-28 (1-12)	1.447	0.282	1.02	1.252	1.58	1.141	0.912	1.114	0.2467	0.2633		Somatostatin-28 (1-12)	1.447	0.282	1.02	1.252	1.234	0.787	1.006	1.488	0.1745	0.1679
	Somatostatin-14 (disulfide)	0.845	0.942	0.992	1.221	0.983	0.683	0.748	0.952	-0.2488	0.708		Somatostatin-14 (disulfide)	0.845	0.942	0.992	1.221	1.379	1.611	0.954	1.136	0.3449	0.8224
	Somatostatin-14	1.074	0.849	0.974	1.102	1.201	1.43	1.01	1.257	0.2921	1.134		Somatostatin-14	1.074	0.849	0.974	1.102	1.354	1.11	1.033	1.429	0.3003	1.088
	Glicentin (1-11)*	Bg	Bg	0.884*	1.116*	1.715*	1.555*	0.899*	0.789*	NA	NA		Glicentin (1-11)*	Bg	Bg	0.884*	1.116*	0.947*	0.254*	0.787*	0.974*	NA	NA
	Glicentin (3-30)	Bg	1.559	0.771	0.671	1.875	Bg	0.662	0.718	0.1175	0.0605		Glicentin (3-30)	Bg	1.559	0.771	0.671	1.263	0.84	0.773	0.695	-0.1637	0.1454
	Glicentin (1-29)	Bg	0.491	1.354	1.155	0.539	Bg	1.323	1.171	0.0157	0.0102		Glicentin (1-29)	Bg	0.491	1.354	1.155	0.625	0.617	1.114	1.091	-0.2146	0.1975
	Glicentin-related polypeptide	0.606	0.538	1.618	1.239	0.691	Bg	1.575	1.265	0.2352	0.1819		Glicentin-related polypeptide	0.606	0.538	1.618	1.239	0.662	0.739	1.38	1.175	-0.0158	0.0122
	Glucagon*	Bg	1.084*	1.327*	0.589*	1.745*	Bg	0.734*	Bg	NA	NA		Glucagon	Bg	1.084	1.327	0.589	1.777	0.729	0.571	Bg	0.0362	0.0196
	Pituitary_D-Ala	TIC-normalized intensity											Pituitary_L-Ala	TIC-normalized intensity
		Control				D-Ala-13C3,15N				Log2(fold change)	-Log10(P value)			Control				L-Ala-2,3,3,3-D4				Log2(fold change)	-Log10(P value)
	Vasopressin	4.884	4.056	0.848	1.15	4.704	4.311	2.589	1.798	0.2931	0.1975		Vasopressin	4.884	4.056	0.848	1.15	24.624	2.439	4.334	9.428	1.9002	0.7089
	Copeptin (25-39)	Bg	0.255	0.202	0.205	0.201	0.245	0.331	0.425	0.4435	0.6145		Copeptin (25-39)	Bg	0.255	0.202	0.205	0.78	0.178	0.327	0.854	1.2756	0.7629
	Copeptin (22-39)	0.531	0.433	0.536	0.48	0.302	0.41	0.809	0.994	0.345	0.3476		Copeptin (22-39)	0.531	0.433	0.536	0.48	1.269	0.311	1.119	2.121	1.2827	0.9805
	Ac-α-MSH (3-13)	Bg	0.439	0.262	0.192	0.517	0.511	0.352	0.326	0.5178	0.7113		Ac-α-MSH (3-13)	Bg	0.439	0.262	0.192	0.289	0.321	0.358	0.422	0.2216	0.293
	di-Ac-α-MSH (3-13)*	Bg	Bg	0.34*	0.259*	0.295*	0.19*	0.21*	0.235*	NA	NA		di-Ac-α-MSH (3-13)*	Bg	Bg	0.34*	0.259*	0.143*	0.203*	0.245*	0.34*	NA	NA
	Ac-α-MSH (2-13)	Bg	0.333	0.337	0.299	0.409	0.387	0.364	0.271	0.1483	0.4043		Ac-α-MSH (2-13)	Bg	0.333	0.337	0.299	0.272	0.369	0.301	0.362	0.0143	0.0346
	α-MSH	Bg	0.259	0.3	0.308	0.321	0.249	0.296	0.275	-0.019	0.0595		α-MSH	Bg	0.259	0.3	0.308	0.304	0.235	0.353	0.497	0.2649	0.3732
	Dehydro-αMSH	2.472	1.887	0.627	0.524	1.264	1.983	0.601	0.613	-0.3047	0.1757		Dehydro-αMSH	2.472	1.887	0.627	0.524	1.687	1.431	0.462	0.434	-0.4566	0.2661
	Ac-α-MSH	12.844	14.67	9.6	7.031	16.162	15.42	10.253	9.933	0.2299	0.345		Ac-α-MSH	12.844	14.67	9.6	7.031	11.673	13.37	9.569	7.583	-0.0652	0.0835
	di-Ac-α-MSH	37.981	36.196	42.521	43.043	39.572	37.611	36.483	39.709	-0.0587	0.3716		di-Ac-α-MSH	37.981	36.196	42.521	43.043	22.018	39.627	37.776	32.415	-0.277	0.8074
	J-peptide fragment (1-17)	0.246	0.284	0.119	0.13	0.188	0.198	0.23	0.187	0.045	0.0494		J-peptide fragment (1-17)	0.246	0.284	0.119	0.13	0.266	0.154	0.23	0.384	0.409	0.4526
	J-peptide fragment (2-18)	Bg	0.486	0.266	0.157	0.477	0.489	0.507	0.292	0.5432	0.6443		J-peptide fragment (2-18)	Bg	0.486	0.266	0.157	0.629	0.261	0.8	0.541	0.8803	0.7875
	J-peptide	2.528	8.824	9.057	5.405	12.891	10.988	14.436	8.043	0.8446	1.318		J-peptide	2.528	8.824	9.057	5.405	7.601	4.733	17.372	17.409	0.868	0.7127
	J-peptide + N-terminal Arg*	Bg	Bg	0.18*	0.128*	0.155*	0.205*	0.209*	0.192*	NA	NA		J-peptide + N-terminal Arg*	Bg	Bg	0.18*	0.128*	0.212*	0.161*	0.294*	0.226*	NA	NA
	CLIP (1-21)	0.511	0.486	0.4	0.433	0.429	0.637	0.42	0.419	0.0592	0.1179		CLIP (1-21)	0.511	0.486	0.4	0.433	0.839	0.62	0.802	0.912	0.7949	2.615
	CLIP	17.813	11.71	18.418	20.844	7.855	8.385	15.606	18.756	-0.4429	0.657		CLIP	17.813	11.71	18.418	20.844	4.828	15.849	10.588	9.077	-0.7698	1.26
	Phosphorylated CLIP	0.309	0.198	0.362	0.564	0.114	0.076	0.242	0.236	-1.1026	1.145		Phosphorylated CLIP	0.309	0.198	0.362	0.564	0.176	0.21	0.18	0.237	-0.8363	1.047
	Ac-β-endorphin-(1–26)	0.85	0.542	0.686	0.84	0.175	0.287	0.507	0.96	-0.5975	0.6253		Ac-β-endorphin-(1–26)	0.85	0.542	0.686	0.84	0.305	0.463	0.387	0.58	-0.7499	1.711
	Ac-β-endorphin-(1–27)	1.011	0.644	1.419	1.741	0.449	0.419	1.07	1.109	-0.6603	0.7045		Ac-β-endorphin-(1–27)	1.011	0.644	1.419	1.741	0.274	0.792	0.562	0.904	-0.9271	1.072
	γ-LPH (10-38)	0.382	0.089	0.185	0.224	0.049	0.105	0.144	0.21	-0.7964	0.6367		γ-LPH (10-38)	0.382	0.089	0.185	0.224	0.167	0.155	0.105	0.227	-0.4291	0.3722
	γ-LPH	0.293	0.183	0.198	0.244	0.055	0.062	0.206	0.204	-0.7993	1.03		γ-LPH	0.293	0.183	0.198	0.244	0.088	0.131	0.109	0.128	-1.0076	2.302
	Source data for Figure 5(b)-(e)
		Ctrl				Dose
	Plasma	0	0.023691	0.078221	0	0.011908	0.091751	0.0038816	0.025825
	Islets	0	0.00034286	0.00011284	0	4.8177e-05	0	2.4706e-05	0
	Acinar	0.00051909	0	0	2.9731e-05	0.00018629	0.00044217	0.00119	0.00016051
	Pituitary	0.54499	0	0	0.0047125	0	0.018234	0.043719	0
	Brain	0.011879	0	0.013667	0.022401	0.0054534	0.016045	0.019659	0.044719
	Salivary gland	0.0093576	0.00046856	0.049469	0.02772	0.073445	0.086124	0.038953	0.045753
	Small intestine	0.011175	0.0054612	0	0.10463	0.032035	0.16943	0.021572	0.022667
	Colon	0	0	0.0886	0.0575	0	0.0255	0.1539	0.0768
	SI content	0.1187	0.12	0.0046	0.0492	0	0.0431	0.0708	0.0741
	Colon content	0	0.0084919	0.004745	0.035879	0	0	0	0.054184
	Source data for Figure 5(g)-(j)
		Ctrl			Dose
	Plasma	0.14326	0.10986	0.11912	1.9339	0.97123	0.82899
	Islets	0.00053715	0.00029917	0.00021651	0.0017788	0.00097809	0.00060438
	Acinar	0.000968	0.00051596	0.00042661	0.0088144	0.021026	0.02476
	Pituitary	0	0	0	0.63192	0.3797	0.76892
	Brain	0	0.0022868	0	0.015922	0.029809	0.013922
	Salivary gland	0.046158	0.027766	0.01702	1.3713	0.78205	0.51436
	Small intestine	0	0.067314	0.00087635	1.1533	0.47853	0.72872
	Colon	0.0101	0.0546	0.0761	1.964	0.9749	0.8406
	SI content	0.0203	0.0151	0.0314	3.1161	0.9842	0.7295
	Colon content	0.35809	0.064825	0.061275	9.5039	0.63977	0.75662
	Source data for Figure 5(f)
		t=0	1-hr	5-hr
		0	183	384.5
		0	158.2	215.9
		0	222.2	271.2

## Sheet: Identified peptides
	Identified peptide list
	Islets
	References:
	(1) Boonen, K.; et al. General and Comparative Endocrinology 2007, 152 (2), 231–241
	(2) Toriumi, C.; Imai, K. Anal. Chem. 2002, 74 (10), 2321–2327
	(3) Jansson, E. T.; et al. ACS Chem. Biol. 2016, 11(9), 2588–2595
	(4) UniProt database
	Sequence	Peptide name	Detected ion	Theoretical monoisotopic m/z*	Observed average m/z	Δ (ppm)
	Insulin 1 precursor (UniProt Accession: P01325)
	PQVEQLELGGSPGDLQTLA	C-peptide (5-23)	[M+H]+	1952	1952.02	9.91729
	EVEDPQVEQLELGGSPGDLQTLALEVARQ	C-peptide	[M+H]+	3120.57	3120.63	18.8
			[M+Na]+	3142.55	3142.6	15.7267
	FVKQHLCGPHLVEALYLVCGERGFFYTPKS + GIVDQCCTSICSLYQLENYCN, 3 internal disulfide	Insulin 1	[M+H]+	5800.69	5800.56	-22.5516
	Chromogranin A precursor (UniProt Accession: P26339)
	YGFRDPGPQL	Catestatin (12-21)	[M+H]+	1149.57	1149.63	57.3696
	AYGFRDPGPQL	Catestatin (11-21)	[M+H]+	1220.61	1220.68	61.7094
	WSRMDQLAKEL	WE-14(1-11)	[M+H]+	1376.7	1376.78	55.1746
	WSRMDQLAKELT	WE-14(1-12)	[M+H]+	1477.75	1477.83	56.1677
	WSRMDQLAKELTAE	WE-14	[M+H]+	1677.83	1677.89	36.5856
	Islet amyloid polypeptide precursor (UniProt Accession: P12968)
	TPVRSGSNPQM	PRO_0000004112 (1-11)	[M+H]+	1173.57	1173.65	67.0679
	GDPNRESLDFLLV	PRO_0000004114 (4-16)	[M+H]+	1474.75	1474.83	51.344
	NAAGDPNRESLDFL	PRO_0000004114 (1-14)	[M+H]+	1518.72	1518.8	53.2146
	NAAGDPNRESLDFLL	PRO_0000004114 (1-15)	[M+H]+	1631.8	1631.86	33.6304
	NAAGDPNRESLDFLLV	PRO_0000004114	[M+H]+	1730.87	1730.93	34.056
			[M+Na]+	1752.85	1752.93	41.9265
	KCNTATCATQRLANFLVRSSNNLGPVLPPTNVGSNTY-amide, 1 internal disulfide	Islet amyloid polypeptide	[M+H]+	3918.97	3919.15	44.7862
	Somatostatin precursor (UniProt Accession: P60041)
	SANSNPAMAPRE	Somatostatin-28 (1-12)	[M+H]+	1244.57	1244.66	69.8423
	AGCKNFFWKTFTSC, 1 internal disulfide	Somatostatin-14	[M+H]+	1637.72	1637.8	44.6715
	AGCKNFFWKTFTSC	Somatostatin-14	[M+H]+	1639.74	1639.83	56.322
	Glucagon precursor (UniProt Accession: P55095)
	HALQDTEENPR	Glicentin (1-11)	[M+H]+	1309.61	1309.7	63.4676
	LQDTEENPRSFPASQTEAHEDPDEMNED	Glicentin (3-30)	[M+H]+	3231.33	3231.44	34.3567
	HALQDTEENPRSFPASQTEAHEDPDEMNE	Glicentin (1-29)	[M+H]+	3324.4	3324.44	13.2957
	HALQDTEENPRSFPASQTEAHEDPDEMNED	Glicentin-related polypeptide	[M+H]+	3439.43	3439.5	20.7473
	HSQGTFTSDYSKYLDSRRAQDFVQWLMNT	Glucagon	[M+H]+	3481.62	3481.7	21.1172
	* Calculated by the Peptide Property Calculator (NovoPro) and the Compass Isotope Pattern (Bruker)
	Pituitary
	References:
	(1) Che, F.-Y.; Fricker, L. D. Journal of Mass Spectrometry 2005, 40 (2), 238–249
	(2) Che, F.-Y.; et al. Molecular & Cellular Proteomics 2005, 4 (9), 1391–1405
	(3) Romanova, E. V.; et al. Analytical Chemistry 2008, 80, 3379-3386
	(4) Ong, T.-H., et al; Anal. Chem. 2015, 87(14), 7036–7042
	(5) UniProt database
	Sequence	Peptide name	Detected ion	Theoretical monoisotopic m/z*	Observed average m/z	Δ (ppm)
	Provasopressin precursor (UniProt Accession: P35455)
	CYFQNCPRG-amide	Vasopressin	[M+H]+	1084.45	1084.55	94.3489
			[M+Na]+	1106.43	1106.53	94.4424
	AGTRESVDSAKPRVY	Copeptin (25-39)	[M+H]+	1635.84	1635.95	67.1584
	VQLAGTRESVDSAKPRVY	Copeptin (22-39)	[M+H]+	1976.06	1976.19	66.7157
	Proopiomelanocortin precursor (UniProt Acession: P01193)
	Ac-SMEHFRWGKPV-amide	Ac-α-MSH (3-13)	[M+H]+	1414.7	1414.81	76.9496
	DiAc-SMEHFRWGKPV-amide	di-Ac-α-MSH (3-13)	[M+H]+	1456.72	1456.82	74.125
	YS(acetyl)MEHFRWGKPV-amide	Ac-α-MSH (2-13)	[M+H]+	1577.77	1577.89	75.653
	SYSMEHFRWGKPV-amide	α-MSH	[M+H]+	1622.79	1622.92	81.248
	Ac-dehydroS-YSMEHFRWGKPV-amide	Dehydro-αMSH	[M+H]+	1646.79	1646.92	79.2481
	Ac-SYSMEHFRWGKPV-amide	Ac-α-MSH	[M+H]+	1664.8	1664.94	81.1324
			[M+Na]+	1686.78	1686.92	80.1912
			[M+K]+	1702.76	1702.88	70.8022
	DiAc-SYSMEHFRWGKPV-amide	di-Ac-α-MSH	[M+H]+	1706.81	1706.95	80.1356
			[M+Na]+	1728.79	1728.93	77.9071
			[M+K]+	1744.77	1744.9	77.7146
	AEEEAVWGDGSPEPSPR	J-peptide fragment (1-17)	[M+H]+	1812.8	1812.97	91.6679
	EEEAVWGDGSPEPSPRE-amide	J-peptide fragment (2-18)	[M+H]+	1869.82	1869.96	74.0361
	AEEEAVWGDGSPEPSPRE-amide	J-peptide	[M+H]+	1940.86	1941.01	75.9305
	RAEEEAVWGDGSPEPSPRE-amide	J-peptide + N-terminal Arg	[M+H]+	2096.96	2097.11	67.6428
	RPVKVYPNVAENESAEAFPLE	CLIP (1-21)	[M+H]+	2359.19	2359.33	58.5179
	RPVKVYPNVAENESAEAFPLEF	CLIP	[M+H]+	2506.26	2506.4	57.2061
			[M+Na]+	2528.24	2528.37	51.123
			[M+K]+	2544.22	2544.35	52.365
	RPVKVYPNVAENE-phosphoS-AEAFPLEF	Phosphorylated CLIP	[M+H]+	2586.23	2586.35	46.038
	Ac-YGGFMTSEKSQTPLVTLFKNAIIKNA	Ac-β-endorphin-(1–26)	[M+H]+	2900.52	2900.66	46.2781
			[M+Na]+	2922.5	2922.65	49.9865
	Ac-YGGFMTSEKSQTPLVTLFKNAIIKNAH	Ac-β-endorphin-(1–27)	[M+H]+	3037.58	3037.73	47.5145
			[M+Na]+	3059.56	3059.7	44.1253
	LEQVLESDAEKDDGPYRVEHFRWSNPPKD	γ-LPH (10-38)	[M+H]+	3456.65	3456.83	53.6942
	ELEGERPLGLEQVLESDAEKDDGPYRVEHFRWSNPPKD	γ-LPH	[M+H]+	4437.14	4437.52	86.8909
	* Calculated by the Peptide Property Calculator (NovoPro) and the Compass Isotope Pattern (Bruker)
